# Supplementary material for: Biomimetic Electrospun Self-Assembling Peptide Scaffolds for Neural Stem Cell Transplantation in Neural Tissue Engineering
Source: Pharmaceutics. 2023 Aug 31;15(9):2261. doi: 10.3390/pharmaceutics15092261 (PMC10536048; doi:10.3390/pharmaceutics15092261)
Supplement: Supplementary file 1 [file pharmaceutics-15-02261-s001.zip]

Archive with 1 entries (1 files):
- pharmaceutics-2556820-supplementary.pdf
